# Supplementary material for: Identification and Expression Analysis of CCCH Zinc Finger Family Genes in Oryza sativa
Source: Genes (Basel). 2025 Apr 3;16(4):429. doi: 10.3390/genes16040429 (PMC12026475; doi:10.3390/genes16040429)
Supplement: Supplementary file 1 [file genes-16-00429-s001.zip]

Archive with 4 entries (4 files):
- Additional file S1.xlsx
- Figure S1.tif
- Figure S2.tif
- Figure S3.tif
