# Supplementary material for: Identification and Expression Analysis of CCCH Zinc Finger Family Genes in Oryza sativa
Source: Genes (Basel). 2025 Apr 3;16(4):429. doi: 10.3390/genes16040429 (PMC12026475; doi:10.3390/genes16040429)
Supplement: Supplementary file 1 [file genes-16-00429-s001.zip › Additional file S1.xlsx]

## Sheet: Table S1
Table S1. Details of CCCH gene family in rice.
Gene Name	Gene ID				Number of CCCH	CCCH motif	Protein Sequence
OsC3H1	LOC_Os01g07930	1	3830492	3831846	2	CETFVTSGRCMFEDGCTFAH,CFEFRDKGICYFGETCAFPH	MAGRGGMVEWEVGRRRDSEDVIVLSPGPPARRRPPPVKAVEPESGGFAYEPPEKLFYKTRVCETFVTSGRCMFEDGCTFAHGDEELRPSLTACAGGWRKPSPSLSAAAPPVAVAPTPPPAQVVHELLARGSGSGGGGHRAITKVCFEFRDKGICYFGETCAFPHVSAAEIRQGSRLSSMSSSSWEMPARRSVAVTVPRTFVSVPPVAPPPPPPHYRVNNSSSYNAASMAAAAPAASDANLVAQQPPPEQGGRKMTRLEMLSLKKMTGIYGDWLEGYEHP
OsC3H2	LOC_Os01g09620	1	4949047	4951126	2	CPDFRKGGCKRGDACEYAH,CKDGTACRRRVCFFAH	MMMMGEGVSSVPPWSHLPVSGVDVLGGGGGGGDEMTPYVIAALRDYLPANDVGVGADEEEEAAAMAAAVDAYACDEFRMYEFKVRRCARGRSHDWTECPFAHPGEKARRRDPRKYHYSGTACPDFRKGGCKRGDACEYAHGVFECWLHPARYRTQPCKDGTACRRRVCFFAHTPDQLRVLPAQQSSPRSVASSPLAESYDGSPLRRQAFESYLTKTIMSSSPTSTLMSPPKSPPSESPPLSPDGAAAIRRGSWPGVGSPVNDVLASFRQLRLNKVKSSPSGGWSYPSSSAVYGSPKAATGLYSLPTTPLASTATVTTASSFMPNLEPLDLGLIGDEEPVQRVESGRALREKVFERLSRDGAISGDATAFATAGVGLDVDWVSDLIN
OsC3H3	LOC_Os01g14870	1	8334519	8338574	1	CQHFVRTGTCKFGDSCRYFH	MPLGKYYCDYCEKQFQDTPAARKRHLDGAQHHRARALWYDAVRRQELHGGGGGAPPLLHQPGAAAIGVCQHFVRTGTCKFGDSCRYFHPKPPPANPGPAPSGPVSGPMAQQSNIQGSQPNFVGYQAADGSSFSGNILGGHTSWGNLPPSLRPPPEGGYPPFPFVDWG
OsC3H4	LOC_Os01g15300	1	8560623	8569631	2	CVFFLNGSCNRGDTCHFSH,CKFFLTLQGCRNGNSCSFSH	MAEAEEKRVGVGEARAPLAVEALRGKIVEKVKGNRVTLIVGDTGCGKSSMVPQFLLEENMEPILCTQPRRFAVVAIAQMIAESRNCQVGEEVGYHIGHSNVSNLNSKRSRIVFKTAGVVLEQMRDKGIAALNYKVIILDEIHERSVESDLVLACVKQFMMKKNDLRLILMSATADITRYKDYFRDLGRGERVEVIAIPSSPRSSIFQRKVLYLEQIVDILKMDSESLSTKYCSGPNTAADAGLKPDVYELIHRLLLHIHQNEPDIGKSILVFLPTYYALEQQWIRLLSASSMFKVHILHRSIDTDEALQTMKVSKSCRKVILATNIAESSVTIPGVAYVIDSCRSLQVYWDPIRKTDSAELVWVSKSQAEQRKGRTGRTCDGQIYRLVTGPFYNSLTDH…
OsC3H5	LOC_Os01g15350	1	8593788	8599448	5	CVYYLRTGACGYGENCRYNH,CEYYMKNGTCKFGSNCKYDH,CTYYVKTGHCKFGSTCKFHH,CQYYLKTGSCKFGSACKYHH,CAYYTQHGFCKFGPTCKFDH	MEPYAAAEGGGGGGGGGSTDTGLEESMWRMGLGGGGGGGGEAVAAGRLPERPGEADCVYYLRTGACGYGENCRYNHPRDRAAAAVLNGGGKTTHSAEYPERPGQPVCEYYMKNGTCKFGSNCKYDHPREGSVQAVMLNSSGYPLRSGEKDCTYYVKTGHCKFGSTCKFHHPEIGGVSETPNMYPPVQPQPISSSHPYQHLAGWQMGRPPVLPGSFLSGSYPPMMLPSTVVPMQGWNPYISPVNQVASAGGHQTVQAGPFYGLSHQGPSAAVTYGSQYAPLSSSTMPSSSSKQEPAFPARPGQPECQYYLKTGSCKFGSACKYHHPQYLNTPKSNCMLSPLGLPLRPGSQPCAYYTQHGFCKFGPTCKFDHPMGTLSYSPSASSITDLPIAPYPLNYAVA…
OsC3H6	LOC_Os01g15460	1	8659375	8664836	5	CVYYLRTGACGFGDRCRYNH,CEYYMKTGTCKFGTNCKYHH,CSYYMKTGQCKFGTTCKFHH,CQYYMRTGDCKFGATCKYHH,CAYYAQNGYCRYGVACKYDH	MEQPHAAAAAAGGGEGEGGASPDTGLEGPMWRMGLGGGGGGGGGGGGGDGDAAGRLPERPGEEDCVYYLRTGACGFGDRCRYNHPRDRGGTEFGGGARNAAALDYPERAGQPICEYYMKTGTCKFGTNCKYHHPKQDGAVLPVMLNNSGFPIRLGEKECSYYMKTGQCKFGTTCKFHHPEFGGVPMTPGIYPPLQSPSIASPHPYASLANWQMGRPPVVPGSYIPGSYTPMMLSSGMIPLQGWSPYPASVNPVVSGGAQQNVQAGPVYGMGHHGSSSTIAYGGPYVPYASSTGQSSNNQQEHGFPERPGQPDCQYYMRTGDCKFGATCKYHHPRELSAPKSGYMVNSLCLPLRPGAQPCAYYAQNGYCRYGVACKYDHPMGTLGYSPSALPLSDMPIAP…
OsC3H7	LOC_Os01g39100	1	21973687	21980482	3	CHFYLHGKCQQGNLCKFSH,CTHYARGSCLKGDDCPYDH,CHNFMENGMCIRGDKCKFSH	MEEPSPVPPAAAPASLAAAPPTTDVLSRRRAHLDSASYRALSRLFSHCLHLHPPRHAARPDAEVEPAAAAAIPPGGSGGLPHGDSPPPADVGGDRGKNLEVEVALGNHAPHETPSTSASPDAAVNPTTDPGVVPQGTEEGRVAGVERVEGVEEVVFAGGTSGEADADGDELGAGAGLMGDDEALRSMQACLDGEDSELVIEMVGNDNEQLQLDAMMNNLSGLIDDASACVMSAQSCGVSGDKLQSDDRVAEEVKELGAGIGNDRSVCSLDHGSLDGGGGFEEGEIEGDTQNLDADDSGNSELQDDVELEEDFDSRRIEEDGSCGHDLKSNLHLIPQKGNGDTARNMLCNSKGDSQMHVARAQAVSYDEVLDWNETPLPDDKALKHGNTRKRTLTEERKA…
OsC3H8	LOC_Os01g42970	1	24471926	24478431	6	CAFYMMTRTCKFGGSCKFDH,CPFFMKTGKCKFGSKCKFNH,CSFYAKTGKCKFRAMCKFNH,CPFYMKMGSCKFGSTCRFNH,CDFYMKTGFCKFADRCKFHH,CAFYMKTGVCKFGMQCKFDH	MSDPFYPHGHGGAAGGEGAAAAGYSSYEVDLIAARYGGRPLANPSSAAADLDARLAGARRSMGVLYHQPIMGSHSTVEQIEALYSSNTMTKRPRLESSLPIYPQRPGEKDCAFYMMTRTCKFGGSCKFDHPQWVPEGGIPNWKEQAANVEESYPEQEGEPDCPFFMKTGKCKFGSKCKFNHPKEKVNALASGNTNDKHLIADSSILPVRPSEPLCSFYAKTGKCKFRAMCKFNHPKDIEIPSSQNEPESAVTVEGETDIGSAADSVSAKMQTPVAAAQEFNSKGLPMRPGEVDCPFYMKMGSCKFGSTCRFNHPDRLVLNFPLPLGQTILPTPESMLLNSSANFMQGFDFHAAHMPVGPGPVTYPQRPGATVCDFYMKTGFCKFADRCKFHHPIDRSAP…
OsC3H9	LOC_Os01g45730	1	25960103	25961195	2	CNKWEETGDCPYGDQCQFAH,CRMVLAGDVCPYGHRCHFRH	MQEALVSPVRSALELKPFNFGDQRLASSPRYLPSGDDALYRCSSPFSPSFGFSSPSPLATSVSLSPSSSASLVDDGDDGGAAADATGQRLQLARLALQYQEVADRYELCLSHLAEAAEEAAALRLENAELRVTNSDLALRLALLSGKHTAAVAVADEIRRLRLGEQKVAAATKERTPEKLAVLPKSISVRSTSYLKLNQQSQAATATSAAPNRKPRTSSNPTNPPNSQRAYDGGKKGDEQKAQPADSGAELEVYNQGMFKTELCNKWEETGDCPYGDQCQFAHGVTELRPVIRHPRYKTAVCRMVLAGDVCPYGHRCHFRHSLTPAERLLLRS
OsC3H10	LOC_Os01g53650	1	30824689	30825670	2	CPDFRVAARAACPRGSGCPFAH,CRSGMLCARPVCFFAH	MAYETSSDHQLAAAAEFLAALQVHLAGAEASSPTWGGRCAYDEDFMMYEFKVRRCPRSRAHEWTSCPYAHPGEAARRRDPSHVTYTGEPCPDFRVAARAACPRGSGCPFAHGTFETWLHPSRYRTRPCRSGMLCARPVCFFAHNDKELRIVGDDAAAATPSPRSPFTTSEDSPPPSPMDMKQIVLAMQQMDARKATRSVAPKTDMLQQELEEDAPELGWVSDLLM
OsC3H11	LOC_Os01g61830	1	35767582	35772377	1	CEFFKVGQCQKGFKCKFSH	MPPKKAAPSKADLAKKQKVVEDKTFGLKNKNKSKNVQKYVQSLHQAVQPKPDPTKTAAKKKKEEEKAREKELNDLFKVAVSQPKVPVGVDPKSIVCEFFKVGQCQKGFKCKFSHDLNVQRKGEKIDIYTDKRDAETMEDWDQETLEKVVASKGAEYQQNKPTDIVCKYFLDAVEKKQYGWFWVCPNGGKDCHYRHALPPGYVLKSQMKALLEEESEKIAIEDEIEDQRKKVKTTTPMTTDLFMEWKRKKAEEREAGLAALRAERAKNDRMSGRELFMADSSVFVDDAEAYDVYERQEESEANEEPSNKNQDEGPSSSTSNGKEVEESDDEDINIDDDLDIDELNELEASLSRTSIQIREPGEGTSS
OsC3H12	LOC_Os01g68860	1	40006067	40010941	5	CTYYLRTGLCRFGMSCRFNH,CQYYLKTGTCKFGPTCKFHH,CAYYLKTGQCKYGNTCKFHH,CQYYMKTGDCKFGAVCKFHH,CKFYSRYGICKFGANCKFDH	MDDAGRASAPAVVTVTASAAAPTPPLPPPPPPPPPSQLPATAAATDEPSHDPAALYGEGMWQQMTMSGSGAMQPGPYPERSGEPDCTYYLRTGLCRFGMSCRFNHPQDRNLAIASARMKGEYPERMGQPECQYYLKTGTCKFGPTCKFHHPREKAGIAGRVQLNTLGYPLRPSEKECAYYLKTGQCKYGNTCKFHHPELFNAMASSRGSPIYPSVHSSATAGPPYTGTMASWAFPRGSFIPSPRWQNPSNYAPMIVPQGLVQVPSWNSYTGQMMPVSSSESRLQSPGAQQTYGTSQQVDASAGNQGMLSPYRSSSYPVPQYALQRENVFPERPDQPECQYYMKTGDCKFGAVCKFHHPRVRSMPTPDCVLSPVGLPLRPGEELCKFYSRYGICKFGANC…
OsC3H13	LOC_Os02g06584	2	3297210	3304412	1	CALWQRGNCNRDTCSFAH	MLGPPRRGPAYKTKLCALWQRGNCNRDTCSFAHGHGDIRRPPSSRGAFTHHPGRRDYRAGDFRGRIDRRFSPRRRHSPGRESRGHRPLYDRRPSSRERDSSYSRSPSRKSERRHEKKTDDGETNSSRSLSLSDNNDEKKKDKFSSGDEKEDHEKQLKQIRLDMEALRDDKTQMEVILDEKIDEVRKISSKVNDLEVQLRREKDECHRMTSKMKKFIKAHARFLKAQEEVKRSQARFERLGDLLASDILKRGANEEGSSVNEDLNERSPNTAATKKRSIPYSTSEEAKAVKKRRERDSDTMTRSDKYRSDVTDFDKTSKGTEATKSLYLKKKLWEDEKSKLGANIFTEKVKGSPVRHVLPSTGMAAHAIDDLNEAIELEDRHESIDALLENDADDKTRSP…
OsC3H14	LOC_Os02g10080	2	5250031	5253741	3	CTKFFSTSGCPFGEGCHFLHH,CNKYNTAEGCKWGDKCHFAH,CENFTKGSCTFGDRCHFAH	MEVGGRKRGKPDGANGAGGKRARESESFQTGVGSKSKPCTKFFSTSGCPFGEGCHFLHHFPGGYQAVAKMTNLGGPAIAPPPGRMPMGNAVPDGPPTPTVKTRLCNKYNTAEGCKWGDKCHFAHGERELGKPMLMDSSMPPPMGPRPTGHFAPPPMPSPAMSTPASFGASATAKISVDASLAGGIIGRGGVNTKQISRVTGAKLAIRDHESDTNLKNIELEGTFDQIKNASAMVRELIVSIGGGAPPQGKKPVGGSHRGGGPGSNFKTKLCENFTKGSCTFGDRCHFAHGENELRKSAAA
OsC3H15	LOC_Os02g19804	2	11578489	11583591	1	CKDYKETGYCGYGDSCKFMH	MADGGGGGEAGSGGSAPVCSFVRKPPKNIRKRPTAPAGSDDDDEDGSGAIAAARAKKAPSSTSKLFFSSADGSSEPRRFQYESSRTIQASTDSRATATLETETEFDRDARAIRERQLKQAEESLKKNPSAPASSSGSGSGEVYKGIHGYTDYKAGFRREHTVSSEKAGGSHGPLRASAHIRLSARFDYQPDICKDYKETGYCGYGDSCKFMHDRGDYKSGWQIEKEWEEAEKARKRRIAMGGDGSDYEAGEEDDDDDEEALPFACYICREPFVDPVVTKCKHYFCEHCALKHHSKNKKCFVCNKPTLGIFNAAQEIRKKMAQDKKQ
OsC3H16	LOC_Os02g35150	2	21110728	21116484	2	CPFHLKTGACRFGVRCSRVH,CGEYMRSRFKTCSRGIACNFIH	MSTAAADPAAAADAAVTRKERRRERKKERRRRARREAAEAARKAAEALAADPEEERRLRELEEAEADASERARRAFEDAERRWLEAAAARAAEKAAAAREESTAPEDSSREYKDDHGNGTEEDDEWEYVEDGPAEIIWEGNEITVKKKMVKVPKKAKENQPIQQDKAHCPFHLKTGACRFGVRCSRVHFYPDKSCTLLMRNMYSGPGLALEQDEGLECTDEEIEQSYEEFYEDVHTEFLKFGELVNFKVCRNGSLHLRGNVYVHYKSLDSALIAYSSMNGRYFAGKQITCEFVAVTRWKVAICGEYMRSRFKTCSRGIACNFIHCFRNPGGDYEWADWDNPPPRYWIRKMAALFGPSDDSIYGKPSDTPHLERSQSSDRRRPRSSDPRYTPSRTRDEDA…
OsC3H17	LOC_Os02g45480	2	27662418	27667356	2	CIHWRAGRCNRFPCPYLH,CRYFLAGDCSYGEKCRYPH	MDIETDGRFGNKRVHHRLGPANGAASSSTSGKVCIHWRAGRCNRFPCPYLHSELPEATAKRPSQSGGGGNVWRNPHSGGGGGRGAGGAGGPNKWGRGPGGADGGPRHKVPDRPCRYFLAGDCSYGEKCRYPHSYSMSDSITMLTPLQGHEKVVTGIALPAGSDKLYSGSKDGTVRMWDCQTGQCAGVINMGREIGCMISEGPWLFVGIPDAVKVWNMQTQAEMNLTGPTGQVYALAVGNELLFAATQDGRILAWRFSAATNGFEPAASLVGHQLAVVSLVVGAMRLYSASMDKTIRVWDLATLQCIQTLSDHTGVVMSVLCWDQFLLSCSLDQTIKVWAATESGSLEVTYTHKEEHGALALSGMPDAQSKPVLLCSLNDNTVRLYDLPSFSDRGRIFSK…
OsC3H18	LOC_Os02g55000	2	33694720	33698578	1	CKFFLQQRCRFGSNCRLSH	MAGEEGEDEAASIELQLEHHLQEQRASLTAVDEALAADPSNADLLEVHEELLAAIKDAEEGLLHLKRSRLVKQIDEIFPNQEPTSEAPEVAVDPPDDVEPEPLEPQEFSVGSKCRFRHKDGRWYNGCVIGLEGSSDARISFLTPTSENMSMCKFFLQQRCRFGSNCRLSHGIVIPILSLKQFTPTRWQQSLVGSSILAASGHHSGLWRRAELESWDDDLKVGQVVFQDDGSSARLPSDSLSISEYADESDEDGEGSSSDEGSDFSEDGDQEDESVHQGLGLLESKNLSGVQTETAIFAKWEHHTRGVASKMMAKMGYREGMGLGVSGQGMLDPIPVKVLPPKQSLDHAVAASEVNDSVGPGKKRSRGGKRKREKKFAEQARAAKAEEEERSVFSFINSQ…
OsC3H19	LOC_Os02g58440	2	35738982	35743320	3	CIYFLASPLTCKKGSECEYRH,CWYWFNGNCANPKCSFRH,CYYFQKGMCVKGDRCAFLH	MDSAVRPPVDAEEARRRRSTDCIYFLASPLTCKKGSECEYRHSDAARMNPRDCWYWFNGNCANPKCSFRHPPLDGLVGAPTTPRTSQQSAPQVSVPAQAPVPNPASGTAKQGVPCYYFQKGMCVKGDRCAFLHLPQATGSPAPQHTTKVFAPASVPHPQLKNSWTKPNSSAQQNAPPAIFDKPKDSAHNGKTAQKQNLTNRAGHSSGIIHDKKGSYMPSGVTKNYRPPPSTGDDLAENGVEMGEFVREPSPGSDVLTGGADDNTEQSLREDRGAYRRTNGEQHIGMLRQTHDSYGFERSHRGSAEKLLSESRFSQREPMPLTADSSDLRQRLLKQRRLNNPRSGQVSDRHNVYPEDERHDRHRQRGEEQASNDGVSSSRLRGRIRLPAETTFDRLGLQP…
OsC3H20	LOC_Os03g02160	3	717447	720837	1	CKFHENGYCRKGASCNYLH	MPQTSSSAHSNVESHHDHYPSWSQVQHDPKNSLQAGSGKDLNSRYDIAQKLPSQRITRDVPSPVFAWSPSESRTASSQHEGSCLSSTTNLCTHDELHSSIASAKAKSFAPATPVEDRGSSSPSGMLSLSERAPICSPQSAPSASASDTCKMEENMNQQKTLEADISNTSVNQSPQSKILPESSPDNQDAEHEYRSPPPISESKELSPQSRTTPGSSPDNQDTEREYPSPPPISGSKEISPQSRTILESSPDNQDNGHEYPSPPPIPESIELSPHSKALPESSPDNQDIEPECPSPPQIPESKELSRQSKILPESSPGNQDIEPECPSPPQIPESKELSQQSKILPESSPDNHDIKCEYSSPTPIPESKELSLQSKILPESSSDNQDIKCEDPSPTPISK…
OsC3H21	LOC_Os03g05210	3	2528867	2530420	1	CHYWKSGRCSRNPCRFLH	MAAVQLLPLPPAAPPQPRRGKPGCWNTPPAPPKVCHYWKSGRCSRNPCRFLHTDAPDPAPPIAAVNTRSNTWVNPSCVAANSDGKGRAPPVQPAKRQVEAPPETPAKRRCGGGAWCVGDGFCGVARLKGHAKAVTGFALPEGSDKLFSGSLDSTVRAWDCSTGQCVRVEEMQEGEVHKLIAMGPWVLAGVRGAVKAIHTGTGKELRLRGPASQITAMLAEDEDHLFAGAEDGAVFMWRMNQEQQSFDEVAALTGHYKAVVSLAQGKGALYSGSTDGSIRVWDLDTHRCIYSFAGHSSTVTALLCWERFLLSSSDDGTVKVWQWKPDHDDLDLEVHYTHKEDERVVSMDGTYDADEKPVLLVSRGDGVVRVYDLPSLKKRGDIICDDEVRTISVRSRGVV…
OsC3H22	LOC_Os03g18950	3	10613535	10615583	2	CNKWERGACPYGARCRFAH,CQMFAAASGCPYGHRCHFRH	MKLGISGGAGEAMEGELSFVSPARSSCFSFEGGGSGSPTWVSTVEALLRSPTSSVSDGGGGGGGGYNSPARASSPLQKQIPYCRDAGDFSSLTWASTLEKPLESPSSCISDGRGGGFGSPTSAFPPEKLLISPPTCVSDNRGVGNVGGFPSLPWASSLERLLTSPSSCVSDSRGVGNADGFPSLPWASSLEKPLTSPSSCVSDGRSGGYSSPLGASAEREREVREAEMLLRAIAERYDDCFLRLRDAAAELSDLHRERLRLAAENLHLSLLLEELESEQRKQASAMAPPKLEEDEAAQGGAPKSISIRSPGYLSQKPPQGQARPQRLRVRASQAMEISHPNCLIFVMGNQCSPKEAAAAGDEEDEEDKGGGEVEVEAYRQGAAKTELCNKWERGACPYG…
OsC3H23	LOC_Os03g21140	3	12046791	12051117	1	CLYYARGFCKNGSSCRFVH	MDAYEATKVVFSRIQALDPDHAAKIMGLLLIQDHGDKEMIRLAFGPEALLHSVMAQARKELALLPPPPPPSSSSPTVPAAHSPFLLSRQNSGRGPAPSPSPLSASSPSSWAQAQPFSRSNGSVDEVVGAGEELISPANSGGGAAANAPPFFPRGGDVLLDDFQLQEQLAFLNEGGVNPSHPLQGFDGAECRSPGPGEGGGMFPYGLGWANGGPGHRRSASVNELCLGGGSSDGFGWKPCLYYARGFCKNGSSCRFVHGDDAAALTGAAMDAATAEQQQCQDFLLRSKSQRLGPAAFPYSPTGSLPGSPSAATKCLSLLLQQQHNDNQRAAAAAALMLGGSDEAHKFMGRPRLDRVDFASMMNPGSRQIYLTFPADSTFREEDVSNYFSIYGPVHDVRIP…
OsC3H24	LOC_Os03g21160	3	12068075	12071899	1	CLYYARGFCKNGSTCRFVH	MDAYEATKVVFSRIQALDPDHAAKIMGLLLIQDHGDKEMIRLAFGPEALLHSVMAQARKELALLPPPQAASSSPTVPAAHSPFLLSRQNSGRCPAPSPSSWAQAQPFSRSNSMGNGGAADEMVGAGEELMSPLNGGGGAAANAPPFFPRGGDALLDDFELQEQLAFLHDGAGGVNPGHALQAFDGAECRSPGPGESGGMLPYGLAWANGGPGHRRSASVNELCLGGDGFGWKPCLYYARGFCKNGSTCRFVHGGLSDDAAMDATTAEQQQCQDFLLRSKSQRLGPAAFPFTPTGSLPASPSATSKCLSLLLQQQQQHNDNQRAAAAALMLAGGDEAHKFMGRPRLDRVDFASMMNPGSRQIYLTFPADSTFREEDVSNYFSIYGPVHDVRIPYQQKRMF…
OsC3H25	LOC_Os03g49170	3	28008600	28012204	2	CVPCPDFRKGVCRRGDMCEYAH,CKDGTSCNRRVCFFAH	MFLLMASVLPIRQAPMNGTPISASAAAGVDGVGAAVALAAATKKSAAAAAAVAEMAKTLTVDTDDAFAGLLELAADDDAEGLRRALERAPPAAADEAGLWYGRRKVLEHRTPLMVAATYGSLAVLRLLLSLPSVDVNRRCGSDGTTALHCAASGGSPSCVEAVKLLLAAGADADATDASGYRPADVISVPPKMFDAKIALQDLLGCPKAGHGVLRVVTRAANSMLSPVSSPTAEDARSPSAAVMMTTKFADLPRVVTSEKKEYPVDPSLPDIKNSIYASDEFRMYSFKIRPCSRAYSHDWTECPFVHPGENARRRDPRKYHYSCVPCPDFRKGVCRRGDMCEYAHGVFECWLHPAQYRTRLCKDGTSCNRRVCFFAHTTDELRPLYVSTGSAVPSPRAS…
OsC3H26	LOC_Os03g61110	3	34712797	34715106	1	CYAFQKGECNRGASCRYSH	MNPLTQVKRTQVINQKEALLGIGEDGSWHAKFKDSAYVFVGGIPYDLTEGDLLAVFAQYGEVVDVNLVRDKGTGKSKGFAFLAYEDQRSTILAVDNLNGAKVLGRIVRVDHVSKYKKKEEEDEEELQKKREARGVCYAFQKGECNRGASCRYSHDEQRNANTGWGSKEESKARWEHDRHHEPPMSHKKFPSSAGEQRFPDRAKEENKSTGREGQSSRSEAYKDRDSRLRHSDRGSKDHDRYRHDRSPERSRGDRQRNNDRYAQGRDEKSERYRSEVKHDEGDQKRSRRDTDSSGHYERRGNEDSERYRKSRR
OsC3H27	LOC_Os04g01480	4	321281	329266	1	CSFFRRRAASSADGCSHGDSCRYAH	MEMEMEDNKAPSPPSPMESDVAGEKRKREDDASSSAVLAAANNTGGAQHPMWKTSLCSFFRRRAASSADGCSHGDSCRYAHSEEELRPRPDGTWDPTSDRAKKLRKVAADEVEEEVVTIDDKALDKCLVGLPRGWANDRLKTFLQDKGISYATAKKKKGMTVGFVTFENIEQLKNAIEVLTENQSGGKEIKIADANRRSHQKLHTEKPVSDNGVTTENGTSVDVPPGETSAPEAAISNKKSVRDAVTPLAHMSYNDQLEHKKNSVAQILKRLTRNARKACPTGIPLPDWVFKSKEIGGLPCKLEGILESPVINGYRNKCEFSVGFSLEGKKTVGFMLGNFREGVTAVEEPVDCPNVSEISCKYALMFQDFLQSSSLPVWNRVDNCGFWRQFTVREGRCQ…
OsC3H28	LOC_Os04g02730	4	1046902	1054004	1	CIEVGKSGNVSSCKYGDSCRFSH	MAATAAAAAAAPPADPPDSSPAASSPPRPSPEELVARAVAPVKPAFLRPPLSATPPKDEGKANGGGAVVAEKKSKRQLKRERKQEQKSSSHLCIEVGKSGNVSSCKYGDSCRFSHDIDAYLAQKPADLEGTCPFTNLDQLCPYGLTCRFLGTHKDIHAASGNLSEKHEINALNKDIQKLLWKNKYKFPKASAQIKLLGLKEVIKSKPDAANDDKKVNHDNLDGNDDENKEPLCNPPVNAECDSTLCEELDRSEGEPLIDNSIPCVEPRPTKKSKVESDEIDKHGAGTLNTNTESEDPNLSNGLEPSNNSSSCRTDLITTPHLREKKIIDFREKLYLAPLTTVGNLPFRRLCKTLGADITCGEMAMCTNLLQGQASEWALLRRHSSEDLFGVQICGAYPD…
OsC3H29	LOC_Os04g32340	4	19383372	19391637	1	CRDFEERGFCLRGDMCPMEH	MIKESSSPALDADKIEVPSPKDENNSSNSEAATDNEDFEISDDDDDDRNHKHRKREARPQSFDENTEQSPGGPLKKRHKISGGADSHGEAQKDFFPKFKRRPGAGAHSRAPRVNPSFRDSSASVAARAPMTRGRGRNGAPWAQHEPRFNTLEMIDFASQMASQGPPTHPSLFMGPALPSGGSAQNGSWGPYGFMPGMPNGMLDPIHPLGMQGPIQPAISPLIDLGMPRQRCRDFEERGFCLRGDMCPMEHGLNRIVVEDMQSLSQFNLPVTVPNTQGLGIQNEPGTAPVNTSSLGGSKGVPAKDIKSAVTNDVLKLNGTTALAVSDADVYDPDQPLWNNEHPDASAGFAHTDGVWNAESLGYEAAREQGNQVLAADSSQNSKSSVWGRIASKKLGHGKT…
OsC3H30	LOC_Os04g35800	4	21817394	21823723	6	CRDFLRDRCARADIECKYAH,CADSLRNNCFRGRTCRYYH,CRDFTRGRCSRSANECRFLHH,CAIVCQDFLRGRCDRKSCRYSH,CRDYLKNMCNRESCRFAH,CRDFKRGECNRPACRFYH	MASAETPNPDAEIPNTDAAAAADPAAAAPAAAATDPAAAGSPSPPLPPRKRRLSPTPSPTRRSSRSRSRSPRRGRSRSRSRSRSRGRSASPRYPDGKRRRHNDLNVEVCRDFLRDRCARADIECKYAHPHPTVAVDRDSKVTACADSLRNNCFRGRTCRYYHPPPHIQESLLRSIGVEDPKVKMQVCRDFTRGRCSRSANECRFLHHSPLEDCAIVCQDFLRGRCDRKSCRYSHVMAHPMPPPMRDIPMQYPDMVYMPPPAPLGVPMMMPPPSAPAAFSGNNYGVEVCRDYLKNMCNRESCRFAHPDLNNEVMNTQVEVCRDFKRGECNRPACRFYHPPASSNSIG
OsC3H31	LOC_Os04g41060	4	24359394	24360538	1	CDSGTACLDFRKGGCNHGDACEFAH	MTESTKIKYCRADSGSGSKPLSAETKTRLMADGKKIDEEKKDGTAVRRVLFWFAVLVIRFALLMAMHYYHDVTSSRCDGARAGGARTGRSALSRVRGRRRGGGTPDTRPYCDSGTACLDFRKGGCNHGDACEFAHGVFDNSSADLA
OsC3H32	LOC_Os04g48375	4	28849267	28851949	1	CKFFLSGDCRYGDECRCYLH	MGLEDDEGGRHGRRRVRDRLGPTSPASSRFPCRYLHSELPEAPPERLRPSHRPSAAACGGGGGGNCVVSSTREKPCKFFLSGDCRYGDECRCYLHAGSINDGFSLLTPLRGHQKAVTAIVLPSGTHLLFSSSKDGTVRVSDYQTEQVAALARLKLNPVQEPLLFVGIPDAVKAWDLAKLQWTHPFWSYRSYNALALLGSISIILFSGSNNQGLGCYGKLETGSLAVTYTHNEDHGALALAGMQDAQLNPILLWSTNYNIVHLYELPSFAERGKISFEAEVGAVKNGPGGLIFTSDEIVKLKLWKWTAERTSGVSN
OsC3H33	LOC_Os04g56750	4	33848611	33853994	1	CAYFNSPKGCRNGASCTFLH	MMGSRRSRRVSWASGGNLCKVRLFLSEDSPSQAGLRPQDNLQAKGSWLLHAAGPSSDDSLPPGFESLPPSNDLKIDMSQIPLIRWKCPPHIVLEQDWHIVAGEESREIEIQNERINGALEAIYPRPSNIPPNPFLSLDVKDAHYDDSKTLLVPLIPLEDDDASDQLEGPTLDLPSHYNITGVSNTPVSAEQQPPCGGAISSGFTIEPQAAVSATVTAIMQTIQSNQNGSMADQNGSTIDQELLFKILSDPSQLQRLMKECGPVRHEQSASSSVVAPLVSIPPPQITASSPAPFSDHVGTFHGMNPTLPPPPPMMNRPPSTIPSVAMNHPPSSSPAMNFGSALPSSSPSVNFGSVPGRGVGYYKTLIHQHGGERLEQPFEQHGMQFGMYRQPGPPQNGGI…
OsC3H34	LOC_Os04g57010	4	33982952	33986250	3	CTKFFSTIGCPFGEGCHFSH,CTKYNTAEGCKFGDKCHFAH,CENFVKGTCTFGDRCHFAH	MEGAGAARKRSRPDTANGGAAGGKRSRETESFQTGLSSKLKPCTKFFSTIGCPFGEGCHFSHFVPGGYQAVAKTLNLGNPAVPAPARAPMDHAAGGNSHPASSGKTRMCTKYNTAEGCKFGDKCHFAHGERELGKPAYMSHESAMAPPMGGRYGGRPEPPPPAAMGPPAGNFGASATAKISVDASLAGGIIGKGGVNTKQICRVTGVKLSIRDHESDSNLKNIELEGNFDQIKQASNMVGELIATISPSTPAKKPAGSAAGAAPAGRGGPGGRSNYKTKLCENFVKGTCTFGDRCHFAHGENEQRKGAA
OsC3H35	LOC_Os04g57600	4	34272647	34276664	3	CVYFLASPLTCKKGNECDFRH,CWYWLNSNCLNPKCPFRH,CYYFKKGNCLKGDRCAFYH	MEADGAAAAAAAGEASTEAGARPLAPEEEALRRNTDCVYFLASPLTCKKGNECDFRHSDNARMNPRDCWYWLNSNCLNPKCPFRHPPIDGMFGAPTTGMPAVSSHYAPFNSGKQLVPCYYFKKGNCLKGDRCAFYHGPQSVGNNPSEQVVKVSSLPLEQLQTQKNDLLGIKDSVQSTNSIQHGAPITNERGKTAVDRSTVNSARTATVAIPVASNAMSCPKSEKVKSSTPAALKESFTTSSGGDHPECYQNHFPMDSDPVRDWNQSYEMPPADDLPQNSREADELLGESSPGFDVLVDNDADGAAYLHDEDFGGDMYPVEDYEYAPADFDVRAHHERERFNGMDEQDQMGHMYDGYERKRRRSSERSMERPFHSERRFLQRDRDRVEMDGSDLRHRLRR…
OsC3H36	LOC_Os05g03760	5	1662021	1664438	2	CVPCPEFRKGGSCRKGDACEYAH,CKDEVGCARRICFFAH	MCSGPRKPSTPPLPQQQKEATVMAASLLLELAAADDVAAVRRVVEEEKVSLGVAGLWYGPSASGVARLGMERRTAAMVAALYGSTGVLGYVVAAAPAEAARASETDGATPLHMAAAGGAANAVAATRLLLAAGASVDALSASGLRAGDLLPRATAAEKAIRLLLKSPAVSPSSSPKKSASPPSPPPPQEAKKEYPPDLTLPDLKSGLFSTDEFRMYSFKVKPCSRAYSHDWTECPFVHPGENARRRDPRRYSYSCVPCPEFRKGGSCRKGDACEYAHGVFECWLHPAQYRTRLCKDEVGCARRICFFAHKPDELRAVNPSAVSVGMQPTVSSPRSSPPNGLDMAAAAAAMMSPAWPSSPASRLKTALGARELDFDLEMLALDQYQQKLFDKVSGAPSPR…
OsC3H37	LOC_Os05g08400	5	4581331	4584038	3	CNTDCVYFLASPFTCTKGSKCEYRH,CWYWFKGNCVNPSCTFRH,CYFYYNSHCSKGDNCPYLH	MAAAAEGDEDPRWRRCNTDCVYFLASPFTCTKGSKCEYRHADGARFNRRNCWYWFKGNCVNPSCTFRHPPLENLNKTKSLADPLSLCSTSVKAANPCYFYYNSHCSKGDNCPYLHEPLTSNDAVGTSCKATTSNPAVSKSYVGDEMVEESKDTITNPCQDTSCHIKEVPVSINPEFGEAEAVSGALETSTDIDEYMKCSAVSDLNSGDSTMDHTEQDERDSSPGFDVLVDDCLSNKSDLEHQLTTESDNKVLHAEYGIRDPVLYDMYYHDPEYYNYEPEFCGLDDRQGYLYLCQPNGAHEHESEITLGHLLPQNTEVTSDEYDRRFFNPRNFTSSVADTNFVHQHTQIRHISKRRPENRKGAKGKKDCIKRSRCLEPKNSTQQIESMPTRQRKDYLMGE…
OsC3H38	LOC_Os05g10670	5	5846045	5848291	2	CYSGTACPDFRKGGCKRGDACEFAH,CKDGTACRRRVCFFAH	MVRKRRDTARVNPTAVSGGGLSGLYSRASSSPPLHHSGSRRRLRTNTLPRRSWRRGEELESKMMMMGEGAHAPPWQQHVASPVSGVEGGGGRESEVVAAPYHLLDTLRHYLPSNEAAAAEDEEEAAAVAAAVDAYACDEFRMYEFKVRRCARGRSHDWTECPFAHPGEKARRRDPRRYCYSGTACPDFRKGGCKRGDACEFAHGVFECWLHPARYRTQPCKDGTACRRRVCFFAHTPDQLRVLPPSQQQGSNSPRGCGGGGAGAAASPLAESYDGSPLRRQAFESYLTKSIMSSSPTSTLVSPPRSPPSESPPLSPDAAGALRRGAWAGVGSPVNDVHVSLRQLRLGSPRSAPSCASFLPAGYQYGSPKSPAAAAAAALYSLPSTPTRLSPVTVTTASG…
OsC3H39	LOC_Os05g41790	5	24464254	24469517	1	CTFYAQGRCKNGKSCTFLH	MAGGGRGAGLPAAGEAAKAGRVGVGTTKRARDPSPNSKDPNGVVANLLWRRYSGKVVAEVKASILPYVASTLEAKQVEKGKEEGLTGKTSRERERRKGGFVGVIAAEKKPALQLHGDEKYQKKAGNDPVPPTIDDTSKTGGLHLHGGHVSQSPPDSNALSSQRFGSSSPGGDMKNKTRKRTCTFYAQGRCKNGKSCTFLHEGEVSGSDNQVYGNHGGTGEGSEIQHPSSSKEHQFKNSAGSSQHEIYRTLVHAYGEDNRGLTHPVVKHSCHMLKASHGFKIGGSLTANPTNEVVQLPVVQEKNHEPYFMGHQISLGTNNCLNDMGAYSRLRLDGGKLQFEVAKGDSPRDSHLSRSYLEKNPLKPDYRYQPFDSTISLDPHQYSKKLSAYGGATENLPHK…
OsC3H40	LOC_Os05g45020	5	26171092	26172349	2	CPDFRRRPGAACPRGSTCPFAH,CRAGVACRRRVCFFAH	MASREHLLLDPAALAVSWADPAAVEIPPELLAALGEYLSARRSDGEAEADAEAEADDEFMMYEFKVRRCARARSHDWTACPYAHPGEAARRRDPRRVAYTGEPCPDFRRRPGAACPRGSTCPFAHGTFELWLHPSRYRTRPCRAGVACRRRVCFFAHTAGELRAGSKEDSPLSLSPKSTLASLWESPPVSPVEGRRWVDGIDECDADAEMEELMFAMRELGLRKVRPSASSVTPVLPPVTDEDGPDFGWVSELVM
OsC3H41	LOC_Os05g48960	5	28080212	28082963	2	CPFYFKIGACRHGDRCSRLH,CRQFEENSCNRGGYCNFMH	MAEHLASIFGTEKDRVNCPFYFKIGACRHGDRCSRLHNRPTVSPTIVLANMYQRPDMITPGVDAQGQPIDPEKMQEHFEDFYEDIYEELSKFGEVETLNVCDNLADHMIGNVYVQFREEEQAVAAHNALQGRFYSGRPIIVEYSPVTDFREATCRQFEENSCNRGGYCNFMHVKQIGRELRRKLYGGRSRRSHGRSRSPSPRHRRGNRDRDDFRRERDGYRGGGDGYRGGGGGGGGDGYRGGDSYRGGGGGGRRGGGSRYDRYDDGGRRRHGSPPRRARSPVRESSEERRAKIEQWNREREEKP
OsC3H42	LOC_Os05g50080	5	28702233	28704507	2	CNKWEETGACPYGDQCQFAH,CRMVLAGGVCPYGHRCHFRH	MQEALLPPAHPGRFYSDFGPKPFGSGDQRLSSPNLLTNGGDLFYGCYSPFSPTRVLSPPPPRRAASFSHCSSSSDSVVDDGDGAGAAAATEHRLHLAHLALQYQEMANRFELCLSHLADAADEAAALRQENAELRVANNDLACRIAKFGGRQSSAIALAGDLRRLRLPKEQTVPALPPPPQSPPAALMNPVAVPEKQAVLPKSISIRSTGYQKLNQGGKHRVSKPVNVGSQRVFVGIDGAEGGEHKVGVKKEEPPMGGLEFEVYNQGMFKTELCNKWEETGACPYGDQCQFAHGVAELRPVIRHPRYKTQVCRMVLAGGVCPYGHRCHFRHSITPADRFSFGH
OsC3H43	LOC_Os06g07350	6	3536682	3540238	1	CSFYVRGECTRGAECPYRH	MAHRLLRDAQADGWERSDFPIICESCLGDNPYVRMLRAEYDKECKICARPFTVFRWRPGRDARYKKTEICQTCCKLKNVCQVCLLDLEYGLPVQVRDTALAINSNDAIPRSDVNREYFAEEHDRKARAGIDYDSSHGKARPNDTILKLQRTAPYYKRNRAHVCSFYVRGECTRGAECPYRHEMPETGELSQQNIKDRYYGVNDPVALKLLGKAGEMPSLTPPDDESIRTLYIGGLNNRITEQDLRDQFYAHGEIESIRMVLQRACAFVTYTTREGAEKAAEELANKLVIKGIRLKLMWGKPQAPKPEDDEAGRQGHVAHGGMLPRAVISQQQSGDQPQPPGMEGQQQAPSGSYYFNIPAPPGAERTLYPSMDPQRMGALVKSQEGDGKPGPQQAAQAQA…
OsC3H44	LOC_Os06g21390	6	12352310	12358104	4	CKFFMHGACLKGEYCEFSH,CTFYQKGSCSYGSRCRYDH,CSFAAGGNCPYGEECPQMH,CKYFDFGTGTCPFGSSCFYKH	MSTKRVLCKFFMHGACLKGEYCEFSHDWNDQPNNVCTFYQKGSCSYGSRCRYDHVKVSRNPTVAPPPSSSTTTRASSSLQPLSFGRPHHVGYQADSSNPRQQISMDVLAHSGSKPVWRNDFQHESVLEDGIDWSISPTVQNQTTLSPADLPICSFAAGGNCPYGEECPQMHGDLCTTCGKMCLHPYRPDEREEHTKLCEKNHKRLESLKRSQEIECSVCLDRVLSKPTAAERKFGLLSECDHPFCISCIRNWRNNSPTSGMDVNSALRACPICRKLSYYVIPSVLWYFSKEEKLEIIDNYKAKLKSIDCKYFDFGTGTCPFGSSCFYKHAYRDGRLEEVILRHLDADDGSTVIAKNIRLSDFLSRLHL
OsC3H45	LOC_Os06g32720	6	19020391	19025459	3	CSYYVEFGSCKFGMRCLYNH,CLHYLRFGRCKYGMNCRFNH,CSYYMNRGICKFGSNCKFHH	MMQILCECCNSDHRSSSTPMATTTSSSASDPAAISPTPSQQHASSTVKTLDDRRPAGTSSSAGETEPKAAVEPQEYPRRPGVPDCSYYVEFGSCKFGMRCLYNHPAKHAGGCDKLEHPQRPGEHDCLHYLRFGRCKYGMNCRFNHPPDRLPQQQVYFPWKACHCHHSEGKSEAEHVKLNFLGLPLRPGTGLCSYYMNRGICKFGSNCKFHHPNSGSGHEKWDGSLQTNQISSGVNIYSVLDHGELNEQPVPSKDDFQVSFVQNIVGFNFYIWCDPELAP
OsC3H46	LOC_Os06g32860	6	19101428	19107178	3	CSYYVKFGSCKFGISCVYNH,CSYYVKFGSCKFGMNCRFNH,CSYYMNRGICKFGTNCKFDH	MPQDDDWFWGRPTPVVVGDGETTSKPKPPVAGKTKKVEEQHPRRPGEPDCSYYVKFGSCKFGISCVYNHPDPRPQHGADDKKPAEQFPRRPGEPDCSYYVKFGSCKFGMNCRFNHPPRMPVPPQQEYFSGNACHCHHIEGKSKVEQVKLNVLGLPLRPGTGLCSYYMNRGICKFGTNCKFDHPDPGSDHEKWVVSSNANQVSSQVNIYSVLDHGESNEHTFTSEEVHQPGIPSFHQRISYTRDQLLQLCQNVEVPKDILKFCQDINVELNGEDKISGFGAEKDHVQTPSYKRFDATDSRDWHSWSAQTNWEQKFWDNFSEAKEPYSLGWKQEKFNKPDQSSFHFDSKDQWLKFIKCTPCKSTLIKAEVPLSIQRGIISGKDEVLKTLKSILNTFSPKMF…
OsC3H47	LOC_Os06g41384	6	24808757	24811960	3	CTKFFSTSGCPFGSSCHFLH,CNKYNTAEGCKWGSKCHFAH,CENFNKGSCTFGDRCHFAH	MEAGGGKRAAPEGTNGAAKRARASESSQVGVGSKLKPCTKFFSTSGCPFGSSCHFLHNFPGGYQAAAKMTSHGGTAVAAPPGRMPLGPGAPNGPPTSSVKTRMCNKYNTAEGCKWGSKCHFAHGERELGKPMLLDNSMPHPMGSMPFEAPPMPGPDIVPPSTFGASATAKISVDASLAGGIIGKGGTNTKHISRMTGAKLAIRDNESNPNLKNIELEGTFDQIKHASAMVTELIVRISGNAPPAKNPGRGSHAGGPGSNFKTKLCENFNKGSCTFGDRCHFAHGESELRKPPAAA
OsC3H48	LOC_Os06g41390	6	24814004	24817722	2	CNKYNTAEGCKWGSKCHFAH,CENFNKGSCTFGDRCHFAH	MLLVDGEPVSASASPTFGSSRGGSGGRELVAALMGNPGLRAASERLRAEPERRISSGPEEDDADAAAAAAPRHVYVFQREFATVDPARVELVGTDEVTTCVGVVIRNNKTGMTSISHMDFPKIVEGGLKQMLELLGDDNAPFDVHLIGGFDDVSTKVVHSAGRKHIKQEGYSYPLCCRILEVLYKSRQQFHLRTFCVLGSNTTTDSYGNTRPIIGGFVVETSSGAVNPASFEMNSRCPDEIVRRIRVSVSSYDPNWQGRLLETYDTHSDAFEIAPACWMPDWAEMASSLNQLSDSEVLLQCSTSPAAEPPHFVENERRIWRYLIENPYWQDTFPKYKPRVFHRTSDGSTSGCPFGSSCHFLHNFPGGYQAAAKMTSHGGTAVAAPPGRMPLGPGAPNGP…
OsC3H49	LOC_Os06g43120	6	25918412	25926334	2	CQFFTRFGECKKPRGKCPYIH,CTKFLKGLCSNTSCKLTH	MDPPPPFDHPLHRRHYSDHHHFPPGGSGGSGGAASAAARSRYEYGGGGYESHSHHQYHLPDHHHHHHHHHPPPRVQHHHHHHHQQLPAPTPPPPPPPPLPQHRLEPPPPHYGFPPRGHPDAYSPPPYHDPSPHHHYHRHGGDDFLPADEIRRVGGGHHHHHHHPQLQQLLPWEEAEEERRRYGGATQQLRLSPSGPRKRQRCAVHDADVESTSSSGPPPRRQRQQPHPDYALDDSFVDRNNAHPGYMVHEGFSIHSDSKVSRKIQMPTQMALPGSPHGTSAGYARRAPQKVAPSRVSVWHRIEENPAMYEPSSPPPHMPKEVHVSPCKSNNVAPASKELASVISVDCRGKSADGNDGDSNTGTKKNPVKKNEKVLASVLVKPPMEPKEKEVAAKKMLKK…
OsC3H50	LOC_Os06g46400	6	28151360	28156784	3	CRHWLRGLCMKGEACGFLH,CRFFRDFGECREPDCAYKH,CNMYKMGFCPNGPNCRYKH	MDDGDLSFDFEGGLDQPPAGGGGGPAPHSSDPGGVGGGGGGGGPGDGGGHGRGRGRGSYRQTVCRHWLRGLCMKGEACGFLHQFDKARMPVCRFFRDFGECREPDCAYKHSYDDVKECNMYKMGFCPNGPNCRYKHVKLPGPPPPVEEVLQKILQIRSFNKFNQHRHNNYNQQGERPQHPQGSGLPNQNSIDNTTTTTAQPAVGQQAQTTNQQPPQQQQQQQQQQQQQQKPNTNDQVQSVPNGSSNQATRIATPLPQGPSRYFIVKSCNRENLEISVQQGIWATQRSNEAKLNEAFESIENVILIFSINRTRNFQGCAKMTSRIGGYIGGGNWKSAHGTAHYGRNFSIQWLKLCELSFQKTHHLRNPYNDNLPVKISRDCQELEPFIGEQLASLLYLEP…
OsC3H51	LOC_Os06g46890	6	28457948	28463495	1	CALWRQGECNRASCSFAH	MREMMGPPRRGPAYKTKLCALWRQGECNRASCSFAHGDAELRGPPPRSPFPPRGGPGRRDHRPDDFRGRHLRPHRRNSPERDARDHLFRDHRPRSRDRGSSHSRSPIRKRHRKKLEGGKTNSSESLNSSDNEDRKKDDRFNKADDKHDNEAQLQRIQLDMEALHEEKSSLEVILNGKINEASKLSSRIADLESQLNDEKEACERMASKTKKLIKAHARYVKAQDDLKRSQARFERFADLLASDTLKPCSKDQGSSAAKEDPYNAYEMSPSDQRQNHETTRKRSVALSTSEEGRNGKKRRESYDNRDPMSEKYRPEDALEPFQSSKGTEAKELLSVKKNLGDGDNNEKGNVVSSANVFTDRYEGGDDDDVLVD
OsC3H52	LOC_Os06g49080	6	29738880	29742503	1	CRNFQRGSCKYGAQCRYLH	MSRRQEICRNFQRGSCKYGAQCRYLHASPHQQQQQQQAKPNPFGFGTGSRQQQQPSFGSQFQQQQQQQQKPNPFGFGVQGANAQSRNAPGPAKPFQNKWVRDPSAPTKQTEAVQPPQAQAAHTSCEDPQSCRQQISEDFKNEAPIWKLTCYAHLRNGPCNIKGDISFEELRAKAYEEGKQGHSLQSIVEGERNLQNAKLMEFTNLLNSARPSQTPSFPTMSSFPEVKNNSSFGASQTNGPPVFSSFSQIGAATNIGPGPGTTAPGMPASSPFGHPSSAPLAAPTFGSSQMKFGVSSVFGNQGSGQPFGSFQAPRFPSSKSPASSVQHRDIDRQSQELLNGMVTPPSVMFEESVGNNKNENQDDSIWLKEKWAIGEIPLDEPPQRHVSHVF
OsC3H53	LOC_Os07g04580	7	2035172	2036742	2	CSKWRKGRCHNGAACRYSH,CPELAAAKGWCRYGLNCKYCH	MADPNGRRRLPTGDPDQANASPSRRVSAVDGVTGGEGRPTYSHFPPGAYEPTDVAYGIRDAANDERARARARARHDQGGGAHDHHHDRPRQDQRGEAHLHDLPGEKSEVPDVGPSDQQGKEASDTDMAPLAALAKRSYDVNFPPLHEHRAAPFPAPAPAFAPAPAGTMGSSSAQVQGDGAPDNHDHDPRHLPRQDQSGGAHPDDLHGEKTIGSGSDILDDSKRGMINAGPQHGRITTSNGGSGSGSDKGKGVSYAGDKPASSSSSSSSAGQQGSDTDKTPSAAAASSYAVNFPPLLPAPAPVPAPAPAPAVAGAMGVANAHHKIALCSKWRKGRCHNGAACRYSHGEEEQRIVPEMRVGGGGRPCPELAAAKGWCRYGLNCKYCHGGV
OsC3H54	LOC_Os07g04650	7	2062181	2063847	3	CAEYYSRGLGCPRGNTCKYAH,CKTFTSGGLCLFAANCRFAH,CWYFFSGQTCPRGDTCGFRH	MADSEDGDHVATTTTEQRYDDDGHLVPSSGGQEEEGSGGRDVVVPGGHVAEDYRSGVGVPVGRDAGGATSSPPQPVHVTPSILVGSIHAPVFQGELVGMKFGVGSGSMGAGTSATRRLPATGFGALPTSSMAEDSADHADDDHLAEEEEEEEEEHYIDDGPLVPSSGGQEEEGSGGRHVFVPGGHDGEEDHPDDLVADLDLDLLVDGVVGPVPGGHLNADAPAFVPTTRGRQDLYSALSSSAPAAGYRYRHYITSSALAEAGHVSPFLGLPYATAFDSPLDRELVGPSSAPPPCSAASRAWLVRCSSPLSDSEWTRRSILAREAAHTPASTVTGRGRFEFVPIPGAPYAPPPSFAPIAAGAGPAARPLQQLAFGLEEHKTKLCAEYYSRGLGCPRGNTC…
OsC3H55	LOC_Os07g18050	7	10678642	10683111	1	CSFYVRGECTRGAECPYRH	MAHRLLRDAQADGWERSDFPIICESCLGDNPYVRMLRAEYDKECKICARPFTVFRWRPGRDARYKKTEICQTCCKLKNVCQVCLLDLEYGLPVQVRDTALSTNSNDAIPRSDVNREYFAEEHDRRARAGIDYDSSNGKARANDTILKLQRTAPYYKRNRAHVCSFYVRGECTRGAECPYRHEMPETGELSQQNIKDRYYGVNDPVALKLLSKAGEMPSLTPPDDESIRTLYIGGLDSRVTEQDLRDQFYAHGEIETIRMVLQRACAFVTYTTREGAEKAAEELANKLVIKGVRLKLMWGKPQAPKPEEDEAGRQGHVAHGGMLPRAVISQQQSGDQPQPPGMEGQQQPASASYYFNIPAPPAAERTLYPSMDPQRMGALVESQEGDGKPGPQQAGQGQA…
OsC3H56	LOC_Os07g38090	7	22840986	22843954	2	CPNFRRPGGCPSGDSCEFSH,CKEGAACARRICFFAH	MGELADLVVVPSQPPLAGGRRDRLAALLELAAADDVDGLRGALAEGGEEAAELADGVGLWYGRSKAYEARTPLMVAATYGSAGVVSLLVGLGGCVDVNRRPGADGATALHCAASGGSRNAVAVVKLLLAAGADPATPDSAGRFPADVILAPPASPDALGDLEVLLGRRRALAVATSVASGSSSPPLSSSPDEGNRSPSSRSSSLSPITVDRGKKEYPVDPTLPDIKSSVYASDEFRMFAFKVRPCSRAYSHDWTECPFVHPGENARRRDPRKHPYTAVPCPNFRRPGGCPSGDSCEFSHGVFESWLHPSQYRTRLCKEGAACARRICFFAHDEDELRHVPHNSGAGLLSPRASSSIDMTAAAALGLLPGSPTRHFAPPPVSPSAGSNGGAAAAHWLQGS…
OsC3H57	LOC_Os07g39440	7	23624364	23626892	1	CHFHFFRGYCKKGVNCQFFH	MATNQEMAMNKCSVLLNRAREFEPSRANGGYILSTSSYPQIRQYAASPDEHLRSLPSLLPPPPGQELPLAYLRAQRQSSGNYRGIQAQRRPLIDQTGALQSSFPESICLKEELQSLSMPRNSPNAGRNLVGHPHSSSKSSSKPCHFHFFRGYCKKGVNCQFFHGSVPELHNPRQVHPFASLSKLDMEIRELLIGIPPPVAVDRLPSMYFEKYGKPLRPDGWLTESQQHGRTGCSLTSLLMGLNTIRVVEREHGQYHVVLVEDARKKYMDCLGLAHSCNLMDTGTGSNQIYMTFPVHSKFTDDDVENYFKYCLNFIVTRQFGPVSGVRIPYQEKRMFGFVSFLYTETVRLILSKGTAHFICGLRVLVKRYMEKSELRKIYRKNKQFDYREHRTSGFGVTN…
OsC3H58	LOC_Os07g47240	7	28233256	28234642	2	CPDYRPREAAPGAVPSCAHGLRCRYAH,CSAGTRCPRRICFFAH	MAMHHMHDVFAQTTSIIGHEEEEVTIDPTKWGAWAHRGHRLWASMSEDFWIHVYKVQRCPRSSSHDWTSCPYAHKGERARRRDTRRFAYAAVSCPDYRPREAAPGAVPSCAHGLRCRYAHGVFELWLHPSRFRTRMCSAGTRCPRRICFFAHSAAELRDDPNSIASAILTPMPMPMPMSIPMRTPDADHHPRVSAMRDQLDLIEEAMRNRLRLYSNANANANVGSSSATAVATTTIPVSTLANGEGSTGKRCGCRRCVEEEDALLNGYPHYDLIMDLVDE
OsC3H59	LOC_Os07g48410	7	28928654	28932966	1	CLYYARGYCKNGSACRFVH	MDAYEATKVVFSRIQALDPDHAAKIMGFLLIQDHGEKEMIRLAFGPEALLHTVMAKARKELGLLPASGPGTPTSVAAAAAAAHSPFMLSRQNSGRCGTAPSPLSVSSPSSWAPPPVFSRNNSISNGAGEEMVGLGDELISPANGGGPPSPFFGGDPLMDELQLQDQLAFLNEGGVPAGHQMPMFDGGECRSPGGGDGGLFSYNLGWANGGPGHRRSASVSELCLGGADGLGWKPCLYYARGYCKNGSACRFVHGGLPDDAAGKMDPSAVEQQCQDFLIRSKSQRLAAAAFPYSPTGSLPGSPSAATKCLSLLLQQQQQQNESQRAAAAAALMLGGDEAHKFMGRPRLERADFASMMNPGSRQIYLTFPADSTFREEDVSNYFSIYGPVHDVRIPYQQKR…
OsC3H60	LOC_Os08g03310	8	1536569	1540377	1	CHYFSKGICKNGQNCHYSHH	MRCDRCARDTIHPIESRALDRSRILFLLCCYKRRPRFRFHVHQWWWWVAMEVPELVKLAFARVQRVEPEHVGKIFGVMLLREPDEDELVQLAYGPEATLLAKIEDTKAALTVIYARCSAAAAHGPPGGGGVGVGGGGGYHQQPQQLFSRPPVPACGGVRHHYSPAAAAAAAFGYQVQSPQYWPDSPPAPPTKAAQQEFAPPGLVVDASAEGPYPLRGGQHVLDDNNFGGGYYYPAGEDAFPNGGGGGGGSPARARRSNGLSTRRPCHYFSKGICKNGQNCHYSHHQVYQDALAGAAINGDVYNHQPGGVTPGSLETLEMEITELLNSRRGQPVSIASLPTLYGEKYGKGLQADGYLTESQRHGKAGYSLTRLLSRLNKIRVIERPHGQHSVVLAEDAAK…
OsC3H61	LOC_Os08g04170	8	2019181	2026643	3	CRDFVAGRCRRGSNCRFPH,CHDFVKGRCSRGANCRYVH,CKFFANGGCRRGQNCPYLH	MTGETRKERSKWDTKGPPDIVEISEDESLPMNMDDHKKGNDDHRKGSDLLPSQDFGHGNDKQIGESLNLKSTVSMHHGSAGHEQDRADGLNKDIKERSSKASSERLPLRMGDEDHNKNDWHNRGFEKAAGNQGMSRYADDRRRGDGWGTTLSRGYSSRISSSGPDAWKRSRSPLSPRGGWNRSRRNRSRSRSRSRSIGRGRGRSRSRSRSPYFSDRGSEWRVERSRSSGGPALPCRDFVAGRCRRGSNCRFPHEDGVRRQFDEHYPVDSREKYGHQNRDFMDPREQDDYLRNRPPRGGHYDEGTWERSEPRREYRSTMPCHDFVKGRCSRGANCRYVHDDSTPHGGWRDEVRDNAIGRSGPDSSYGNRTEHRRTNKNPCKFFANGGCRRGQNCPYLHEE…
OsC3H62	LOC_Os08g06330	8	3508751	3512007	3	CCKFRAGTCPYVTNCNFAH,CKKFYTDEGCPYGDACTFLH,CNKWEMTGYCPFGSKCHFAH	MDYTNAIHIIPDAAGPDAWANAAAQGGDAGIWATEDDYNSQWNADGGGGGSSRAGSEQPPPGKKSRGGGGGEGGGNTSKSRAIGKMFFKTKLCCKFRAGTCPYVTNCNFAHGMEELRKPPPNWQEIVAAHEEATEAREEHQIPIMTSSGPTAGGDAGCGGGGGGGSGRAYKGRHCKKFYTDEGCPYGDACTFLHDEQSKARESVAISLSPSVGGGGGGGSYNSAAAAAASASAAAGNGPMQKPSNWKTRICNKWEMTGYCPFGSKCHFAHGAAELHKYGGGLVDIDSRDAAATPDSKQAVVSAKAPAETAAASTTVLPHADVYHLGVQAQRSTIAGQRSGQVQRPIQKWKGPDKISRIYGDWIDETE
OsC3H63	LOC_Os08g38370	8	24292187	24294714	2	CPDWCRTGHCSSGDGCEYAH,CRYWLAGKGCWYGDKCRYKQH	MADMKQEEDELAVDPGVGAVCDPVTKLRFEAIVCLLDRIPITLQQIDMFGQDVAFRTKRIGNIEALLDFLKGSAAATWGARAGAGEPIDASSPELHRLVEDAETAYRDVRGLQPRMVVQMPRVFHKVCLPKLHQLLVIARRLLAQNVALRRLLLQPVGCDVSPMALAEAAVSSDDFERHGRNKVVIDEFGYEDLLRRRHTGHESQNDADDAEQHGREVREGEYEDLILMRHRDTSHELLQDDARRRRADAEAEQQGGDGEVRDEYEDYLCRQLGAVYSGPDQIYEHDMRGPEPAHSPNTPDQIYVPCERMLPYPSNCDNAEDRIHMACLALKNLVKDMEGIYSPRGTLWQYLEDVISLAHALFLENTKLHRFTDQASHQDLPLQPPQGFPFQQQPQHDG…
OsC3H64	LOC_Os09g13530	9	7843134	7844185	1	CMKWREGRCHNGVACRYAH	MDSAAAERPSSYAVNFPPLLPAPAPAVAGAMGVANHKSVLCMKWREGRCHNGVACRYAHGEEDQRIVPEMRVGGGGTSMHARSSPPRDGASSGSTASIAMAACRIEEQRHGRGGESFILPRSRRKRQALGSGSARSTAPTPPRAHTTPPCSRSVAAPRASTSPLRPSPVPPPATLHSAADVQRSVARALEDFEQRESSSSVFPLAIDIVAEDAMTATSEPSATSDDDAITTTTSSSTTDADELDAAVAAPPK
OsC3H65	LOC_Os09g19940	9	11934577	11940138	2	CFKFTSSGSCPRGSKCNYRH,CFDFLNKGKCEKGPECRFAH	MAAAAASPSPATPPRILLAGDANGRLHQLFKRVTSVNQSTGPFHALLCVGQFFSPDAGDGDGGGGGEVADYLEGRAAVPIPTYFTGDYGPAAPRLLAKAASSARGFSPGGIQICPNLFWLRGSARFTLHGSKGVFYAREPYVSDSAAHVTRFIGLANVGNKEKQKFIHAISPTPASTMSSVDIHARPPNTTLSPYISPAKSVPVEETPKRPAEDADLQYWRYDVKKQRHGEAGGNRLCFKFTSSGSCPRGSKCNYRHDEEAREHYNRNVCFDFLNKGKCEKGPECRFAHSLSDEGAVRDTKPRSERRRVESSCWFCLSSPDVESHLVISIGEGYYCALAKGPLVPNHVLVIPVEHCSSTLKMPVEAEAELGRYKDALAKYFEKQGKIAIYFEWVSQQSR…
OsC3H66	LOC_Os09g31482	9	18985507	18987209	2	CPFYFKIGACRHGDRCSRLH,CRQYEENSCNRGGYCNFMH	MAEHLASIFGTEKDRVNCPFYFKIGACRHGDRCSRLHNKPSVSPTLLLSNMYLRPDMITPGIDAQGNPIDPEKIQADFEDFYEDIFEELSKYGEIESLHVCDNFADHMIGNVYVQFREEDQAARALQALTGRYYSGRPIIVEFSPVSDFREATCRQYEENSCNRGGYCNFMHVKEIGRDLRKRLFGHLHRSRRSHSHGRSRSPSPYHYRRDYDRRSSSRSRDHDDYYRGGSHDYYRGGSRRSSERHRSSYDSDGSRRRHRSRTRSPVRDGSEERRAQIEQWNREREAAQV
OsC3H67	LOC_Os09g36090	9	20778469	20786943	2	CFICFDGGDLVVCDRRGCPKAYH,CYSILDKGYCKNGEHCNFSH	MDHIAEEETVGVAEDPGLADVGKADETKEEGGGAGVHLDETRVAVDDPTEVRASQIDDGTAMVSVLGGDGDSFVEQDGQDTSGGGACNEGNEPEEDARVQVRLDDTSAAVDEGGASLIDDVMNTLPVGGVASFDDGPQTDKNAQDEGALIDVVSSTVLNDASIDLVKASDSVSEEGTGMDILVQPGEDIKEMVTIACDAATDDEGRKVDAVSSSSDRNEEVVGAAGLDETDEDMRLGTVGLSGDDNVANEAAAAAAGGADDEDLKMDGVITAGDKDVENGKADNADGVPEVNVVAISRDNSAENEAAAAGDDGADEEGIQMNVLNTTRGEGEEDDEAAQNVVEYAVDGTEELETIGLTGDDKAEKEAAPAGNNSADEEGMQMDAVTTTGAEDEDGKADE…
OsC3H68	LOC_Os10g25220	10	13018505	13023203	1	CFIYQQQGWCPYGENCKFMH	MAAPAADDDDHRAALPREEDDGEEEEGSEEEVESDDEEEEEGEGYDWSEEDDPEAASLAGICDPDAGSYDDPTFDPAADGDLEVDAVLRSRMARMSLSSARKDRKGSRMPKMGKEEMDLLAMVDKLMHDGQLEKLKVYECKAYLRMHKLRLSGNKEVLLTRIRGQIEVKTMGEVKYPVSSFVLNCQGDSCKGDVVVFEQNIYKRKKGAPRGVKGHLCGQRTNAGRIIKESYGTKKQQHTFTIEILWSRGYKPWPPLHPLLIKGRNLYKDKTMRQPWLDEEERNRALQEKHARGYVARKTREVRIKDKENERMRRLNRNKENKSKGQDNMNKKSSQAVFPQHTVTTNTVQKRAEKIIPSLQHGESGNSSQQHLSSKQTPTEQLLHYLPQFPHPQQHNEVL…
OsC3H69	LOC_Os11g28270	11	16249461	16258982	5	CSYYMRTGLCRFGMTCKFNH,CQYYLKTGTCKFGATCKFHH,CAYYLRTGQCKFGSTCKFHH,CQFYMKTGDCKFGAVCKFHH,CTFYSRYGICKFGPNCKFDH	MAAAPSAGGVGEGSSSSAAAAAAAAAATIGPHVVDEEAMWQMNLGEAMEAGPYPERIGEPDCSYYMRTGLCRFGMTCKFNHPADRKMAVAAARMKGEYPQRIGQPECQYYLKTGTCKFGATCKFHHPREKAAIATRVQLNALGYPLRPNEKECAYYLRTGQCKFGSTCKFHHPQPSNTMVAVRGSVYSPGQSVTSPSQHTYPGAVTNWPLSRSASFIASPRWPGHSSYAQVIVPPGLVQVPGWNPYAAQIGSSSSDDQQRTAGGAQYYTGSRHSETPNMGDQGMFSSYQAGSVPLGLYTVQRESIFPERPDQPECQFYMKTGDCKFGAVCKFHHPKERIIPTPNCALSSLGLPLRPGEPICTFYSRYGICKFGPNCKFDHPMGTVMYGLATSPTGDVSA…
OsC3H70	LOC_Os12g03554	12	1412001	1421875	1	CRYYMKFGECKHMTFCKYNH	MEKYLEDELPGDRVECLRQVEFEKDCWGETGMQLPCRLNKPVKPSVLDAQSLGVSLIAFRTLSSVKHTSRLCMTGRLGLKKGCLLVEEVGVCIPLFEPGDQVGQLRSTQTTSKRKAASRKGQREQRVNARLQEERRKDMAFAESIWTFMPGKKGSVVQGPNTRTLTNAHDGILDDINCAQIAGKHVGDHSNCANVIKAGVISLLGKLVQYPERPGEPFCRYYMKFGECKHMTFCKYNHPKDRFSCKTTNTIRSESLCLHDQQTTILENQFGLPSLVDKATANTTNLVASASSSMTPDEIGEGKNNPDEVFVCICGEKLLFHTNFNTTAVKELVVFALQRRNIKYCDIYVTWLIPMEYERMDELIDRAVRDNNNDLFYYVNLPPELINPYKDTWVTFLSD…
OsC3H71	LOC_Os12g18120	12	10436088	10444026	5	CTYYVKFGSCRFGMKCKFNH,CKYYSTPGGCKFGKACKYLH,CPYYMRTGSCKYATNCKFHH,CQHFVKSGFCKFRMKCKYHH,CTYYGRYGVCKFGPACAYNH	MADADARAPPKSDPGATPIGSISPSSAAPAAGEDEVEVEVEVEEQLAGLAIADQGEELLLPKPTGWEDGPVVVAGDEVSGGEKLPGEVAAAVGVEGAAADSRPRFPRRPGEPDCTYYVKFGSCRFGMKCKFNHPARKKKSRVKGSNGGSGSGGSNSSSNKASSPDDEQQAPKEEYGSYVPDISPEVDSLGFADKGSASNLENFKKYSYEIIDVKKGRVEPKELKVAKEKRKEFISEGSSQEECKYYSTPGGCKFGKACKYLHRDGKEGKTDAEKVDLNFLGLPLRPGEKECPYYMRTGSCKYATNCKFHHPDPSNVASKDPQLEHENGDAPQQDVQGSSSQPNASIWPDQRTVNEHHVPFIAPSPSYSAGMLPPQGMYPPPEWNGYHQVPLNPYYPPGV…
OsC3H72	LOC_Os12g21700	12	12195256	12202953	5	CSYYMRTGLCRFGMTCKFNH,CQYYLKTGTCKFGATCKFHH,CAYYLRTGQCKFASTCKFHH,CQFYMKTGDCKFGAVCKFHH,CTFYSRYGICKFGPNCKFDH	MAAGAGAGGGGGEGDSNGGGTSPGGVSAAAPAIGPHHLGVAAAEEAMWQMTLGGGESMESTPYPERIGEPDCSYYMRTGLCRFGMTCKFNHPPNRKLAVAAARMNGEYPYRVGQPECQYYLKTGTCKFGATCKFHHPREKAALANRVQLNVLGYPMRPNEKECAYYLRTGQCKFASTCKFHHPQPSNTMVAVRNSMYSPGQSATSPGQHTYPGAVTNWTLSRSASFIASPRWPGHSGYAQVIVPQGLVQVPGWNPYAAQMGSSSPDDQQRTPVTTQYYGSRQSETGGMGDHGMYQSYQGGSVPVGVYTVQGENIFPERPDQPECQFYMKTGDCKFGAVCKFHHPKERLVPAPNCALNSLGLPLRPGEPVCTFYSRYGICKFGPNCKFDHPMGTLMYGSA…
OsC3H73	LOC_Os12g33090	12	20018555	20021302	2	CVPCPEFKKGAGCRRGDMCEYAH,CKDGVGCARRVCFFAH	MGEPGGAEAAVSARLLELAADDNAAGLGELLAAWPSLADEPAPWYTPARGAEPLTPLMVAAVYGSVGCLDALLSPPYLVDPNRASASSLSTPLHLAAAGGSASAPAAVSRLLAAGADPALLDHLQRRASDLVALPPNSLPLKNHLLSLLGARKEWPPDPSLPDIKNGAYASDDFRMYSFKVRACSRAYSHDWTECPFVHPGENARRRDPRKYHYSCVPCPEFKKGAGCRRGDMCEYAHGVFESWLHPAQYRTRLCKDGVGCARRVCFFAHTPDELRPLYVSTGSAVPSPRGALEMAAAAAAMGMGLSSPGSSSFTPPLSPSAGGGGGGGGGSGGGGAWPQQPSVPALCLPGSAGNLHLSRLRTSLSARDMAVDELLAAAAAAADYDGLVASPASIRSAR…

## Sheet: Table S2
Table S2. Duplicated Gene Pairs and Ka/Ks Ratios of OsC3Hs in Rice.
Gene1	Gene2	Ka	Ks	Ka/Ks	Type
LOC_Os01g09620	LOC_Os05g10670	0.135689	1.47883	0.091754	Segmental
LOC_Os01g45730	LOC_Os05g50080	0.233718	1.71747	0.136083	Segmental
LOC_Os01g53650	LOC_Os05g45020	0.352616	3.57766	0.0985606	Segmental
LOC_Os02g06584	LOC_Os06g46890	0.337267	0.931107	0.362222	Segmental
LOC_Os02g10080	LOC_Os06g41384	0.134471	0.978391	0.137441	Segmental
LOC_Os02g45480	LOC_Os04g48375	0.414706	0.889036	0.466467	Segmental
LOC_Os03g21140	LOC_Os03g21160	0.0970319	0.722927	0.134221	Tandem
LOC_Os03g21140	LOC_Os07g48410	0.127711	1.54601	0.082607	Segmental

## Sheet: Table S3
Table S3. The number of cis-controlled elements.
Cis-regulatory element type	OsC3H1	OsC3H2	OsC3H3	OsC3H4	OsC3H5	OsC3H6	OsC3H7	OsC3H8	OsC3H9	OsC3H10	OsC3H11	OsC3H12	OsC3H13	OsC3H14	OsC3H15	OsC3H16	OsC3H17	OsC3H18	OsC3H19	OsC3H20	OsC3H21	OsC3H22	OsC3H23	OsC3H24	OsC3H25	OsC3H26	OsC3H27	OsC3H28	OsC3H29	OsC3H30	OsC3H31	OsC3H32	OsC3H33	OsC3H34	OsC3H35	OsC3H36	OsC3H37	OsC3H38	OsC3H39	OsC3H40	OsC3H41	OsC3H42	OsC3H43	OsC3H44	OsC3H45	OsC3H46	OsC3H47	OsC3H48	OsC3H49
abscisic acid responsiveness	14	12	1	1	5	5	11	1	9	11	3	3	2	3	7	5	6	9	4	8	2	7	7	8	3	1	3	4	7	4	4	2	1	7	3	9	0	15	3	15	3	3	8	4	2	6	2	15	4
anaerobic induction	1	3	1	6	3	4	4	4	1	2	10	1	5	0	1	1	6	4	4	4	0	1	3	1	5	2	2	1	7	2	1	4	2	1	0	1	1	1	9	3	2	0	0	3	3	1	1	6	3
anoxic specific inducibility	0	5	1	2	4	4	1	2	4	0	1	1	0	1	0	1	1	1	0	0	1	2	4	2	2	1	0	3	2	2	1	1	0	2	5	3	0	4	0	1	0	2	0	4	0	2	0	4	0
auxin responsiveness	1	1	0	1	1	2	0	0	2	1	0	1	1	1	0	1	5	1	1	0	0	1	2	2	2	0	0	1	1	2	1	2	4	2	2	1	1	2	1	2	1	2	1	0	1	3	2	0	2
cell cycle regulation	0	0	0	0	0	0	0	0	0	0	0	0	0	0	0	1	0	0	0	0	0	0	0	0	0	1	0	0	0	2	0	0	0	0	1	0	0	0	1	0	0	0	0	0	0	0	1	1	0
circadian control	0	0	0	1	0	0	1	0	0	0	0	0	0	0	0	0	0	0	0	0	1	0	0	0	0	0	0	0	2	1	0	0	1	0	1	0	0	0	1	0	1	0	0	1	0	0	1	0	1
defense and stress responsiveness	1	0	0	1	0	0	1	0	0	0	0	0	0	0	0	0	0	1	1	1	0	1	0	1	1	0	0	0	2	0	0	0	0	0	0	0	0	0	0	0	1	0	0	0	0	1	0	0	0
endosperm expression	0	0	0	0	0	0	0	0	1	0	0	0	2	0	0	0	0	1	0	1	0	0	0	0	0	0	0	0	0	0	0	0	1	0	2	0	0	0	1	0	0	1	0	0	0	0	0	0	0
gibberellin-responsiveness	0	0	3	1	0	1	2	3	1	1	2	0	1	3	1	1	0	1	1	1	2	1	0	0	4	0	0	2	6	1	0	1	4	2	1	2	3	0	4	1	0	0	0	1	2	0	3	1	0
light responsiveness	19	17	9	14	17	19	25	16	15	19	16	17	11	14	9	11	18	19	19	27	7	20	25	25	17	10	15	23	23	7	15	4	13	11	18	23	14	31	22	19	20	23	19	16	8	19	14	32	16
low-temperature responsiveness	1	3	0	1	0	2	0	1	0	0	0	2	0	0	3	0	1	2	2	0	0	1	1	1	1	1	2	2	1	16	0	1	0	1	0	0	1	1	1	2	3	0	0	1	1	1	1	2	1
MeJA-responsiveness	4	14	2	8	10	16	10	2	10	10	10	8	8	2	14	12	18	6	14	6	4	8	14	6	10	6	8	8	8	8	6	2	8	4	12	6	16	6	0	10	8	10	8	6	2	14	4	8	8
meristem expression	0	1	0	1	4	1	1	5	4	0	3	1	1	4	2	1	2	1	2	0	2	6	0	3	1	0	0	1	1	0	2	1	1	1	0	1	2	1	1	3	1	3	1	2	1	3	0	0	0
meristem specific activation	0	0	0	0	0	0	0	0	0	1	0	0	0	0	0	0	0	0	0	0	0	0	0	0	0	0	0	0	0	0	0	0	0	0	1	0	0	0	0	0	0	0	1	0	0	0	0	0	0
MYB binding (drought-inducibility)	0	1	0	2	0	1	3	3	2	1	1	1	1	0	0	1	0	2	3	4	0	2	1	1	3	2	1	4	3	2	1	0	2	1	4	0	5	2	1	2	4	0	3	1	2	1	0	2	0
MYB binding (light responsiveness)	0	0	1	0	0	0	0	0	0	0	0	0	0	0	1	0	0	0	0	0	0	0	0	0	0	0	0	1	1	0	0	1	1	0	1	0	0	1	0	0	2	0	0	3	0	1	1	1	0
palisade mesophyll cells	0	0	0	0	0	0	0	0	0	0	0	0	0	0	0	0	0	0	0	0	0	0	0	0	0	0	0	0	0	0	0	0	0	0	1	0	0	0	0	0	1	0	0	0	0	1	0	0	0
root specific	0	0	0	0	0	0	0	0	0	0	0	0	0	0	0	0	0	0	0	0	0	0	0	0	0	0	0	0	0	0	0	0	0	0	0	0	0	0	0	0	0	0	0	0	0	0	0	0	0
salicylic acid responsiveness	0	0	1	0	1	0	0	0	0	0	0	5	0	1	1	1	1	1	1	3	0	0	0	1	0	1	0	1	1	0	1	1	0	0	5	1	1	0	0	0	2	0	0	0	1	0	3	1	4
seed-specific regulation	2	0	0	0	0	0	0	1	0	0	0	0	0	0	1	0	0	1	0	0	0	0	0	0	0	0	0	0	0	0	0	0	0	0	0	0	0	0	0	0	0	0	0	1	0	0	0	0	0
wound-responsive element	0	0	0	0	0	0	0	0	0	0	0	0	0	0	0	0	0	0	0	0	0	0	0	1	0	0	1	0	0	0	0	3	0	0	0	0	1	0	0	0	1	0	0	0	0	0	0	0	0
zein metabolism regulation	3	3	2	1	1	4	2	0	1	1	2	1	0	0	1	3	2	2	5	3	0	1	1	1	0	0	0	1	1	0	0	1	1	1	0	0	2	0	2	0	0	1	3	1	1	1	0	2	0
[truncated: 24 more columns]

## Sheet: Table S4
Table S4. Haplotype information.
Cultivar ID	Haplotype	Cultivar Name	Subpopulation	Location
C004	H1	Li-Jiang-Xin-Tuan-Hei-Gu_	Japonica	China
C012	H1	Tainong67	Japonica	Philippines
C014	H1	M202	Japonica	India
C016	H1	Laoguangtou83	Japonica	Heilongjiang
C017	H1	AnnongwangengB-1	Japonica	Anhui
C018	H1	AnnongwangengB-2	Japonica	Zhejiang
C023	H1	Funingzipi	Japonica	Hebei
C026	H1	Weiguo	Japonica	Liaoning
C028	H1	Liaogeng287	Japonica	Liaoning
C032	H1	Longhuamaohu	Japonica	Hebei
C034	H1	Zhonglouyihao1	Japonica	Shanxi
C035	H1	Yelicanghua	Japonica	Hebei
C048	H1	Zaoshunonghu6	Japonica	Hunan
C051	H1	PeiC122	Intermediate	Unknown
C052	H1	Guihuahuang	Japonica	Jiangsu
C056	H1	Jindao1hao	Japonica	Shanxi
C057	H1	Dandongludao	Japonica	Liaoning; China
C067	H1	Muxiqiu	Japonica	Jiangsu
C070	H1	Youmangzaogeng	Japonica	Jiangsu
C071	H1	Laohuzhong	Japonica	Shanghai
C075	H1	Huangkezaonian	Japonica	Jiangsu
C079	H1	Muguanuo-1	Japonica	Hunan
C082	H1	Gaoyangdiandao	Japonica	Hebei
C085	H1	Shanjiugu	Japonica	Sichuan
C087	H1	Lixingeng	Japonica	Sichuan
C093	H1	Xiangnuo-2	Japonica	Guizhou
C101	H1	Babaili	Japonica	Yunnan
C103	H1	Yuyannuo-1	Japonica	Yunnan
C106	H1	Hongkezhenuo	Japonica	Guizhou
C111	H1	Ximaxian	Japonica	Yunnan
C116	H1	LimingB	Japonica	Liaoning
C119	H1	Ninghui21	Japonica	Unknown
C126	H1	Hongqi5hao	Japonica	Hunan
C130	H1	Xiangnuo-1	Japonica	Guizhou
C133	H1	Muguanuo-2	Japonica	Shanxi
C134	H1	Wuzidui	Japonica	Yunnan
C137	H1	Cungunuo	Japonica	Guizhou
C144	H1	Huangpinuo	Japonica	Yunnan
C146	H1	Nipponbare	Japonica	Japan
C149	H1	Zhonghua11	Japonica	Beijing
C150	H1	Balilla	Japonica	Italy
C152	H1	02428	Japonica	Jiangsu
C154	H1	Heigeng2hao	Japonica	Heilongjiang
C171	H1	Xingguo	Japonica	Jilin
C172	H1	Zhonghua8hao	Japonica	Beijing
C177	H1	Maguzi	Japonica	Shanxi
C179	H1	Haobayong1	Japonica	Yunnan
C181	H1	Feidongtangdao	Japonica	Anhui
C185	H1	Haomake(K)	Japonica	Yunnan
C186	H1	Sanbangqishiluo	Japonica	Yunnan
C187	H1	Niankenuo	Japonica	Guizhou
C188	H1	Yangkenuo	Japonica	Guizhou
C189	H1	Putaohuang	Japonica	Tianjin
C195	H1	Hongmisandan	Japonica	Jiangxi
C196	H1	Yuyannuo-2	Japonica	Yunnan
W002	H1	E_B_Gopher	Japonica	United States
W003	H1	C_5560	Japonica	Thailand
W004	H1	Quinimpol	Japonica	Philippines
W008	H1	Secano_do_Brazil	Japonica	El Salvador
W011	H1	SHIMIZU_MOCHI	Japonica	Japan
W012	H1	KRASNODARSKIJ_424	Japonica	Russian Federation
W013	H1	Pergonil_15	Japonica	Portugal
W016	H1	NORIN_11	Japonica	Japan
W018	H1	UZ_ROSZ_M38	Japonica	Uzbekistan
W024	H1	Padi_Pohon_Batu	Japonica	Malaysia
W038	H1	BLUE_STICK	Japonica	Fiji
W045	H1	KUBANETS_508	Japonica	Russian Federation
W047	H1	Jumli_dhan	Japonica	Nepal
W052	H1	HB-6-2	Japonica	Hungary
W060	H1	Somewake	Japonica	Japan
W061	H1	Ardito	Japonica	Italy
W064	H1	CSORNUJ	Japonica	Hungary
W067	H1	Mitak	Japonica	Indonesia
W068	H1	Gazan	Japonica	Afghanistan
W082	H1	Celiaj	Japonica	Azerbaijan
W102	H1	Padi_Tarab_Arab	Japonica	Malaysia
W109	H1	WIR_911	Japonica	Russian Federation
W110	H1	Lua_Chua_Chan	Japonica	Vietnam
W116	H1	WC_10253	Japonica	Unknown
W117	H1	KRASNODARSKIJ_3352	Japonica	Russian Federation
W120	H1	Bombilla	Japonica	Spain
W125	H1	Yong_Chal_Byo	Intermediate	South Korea
W130	H1	LUSITANO	Japonica	Portugal
W139	H1	A_5	Japonica	Japan
W143	H1	Jyanak	Japonica	Bhutan
W160	H1	Shennong265	Japonica	Unknown
W162	H1	Yuanjing7	Japonica	China
W178	H1	Manawthukha	Indica	Philippines
W193	H1	Dianjing	Japonica	Unknown
W207	H1	Yunguang8hao	Japonica	yunnan
W208	H1	Zhongchao123	Japonica	Unknown
W209	H1	Gizal159	Japonica	Unknown
W221	H1	MR77_(seberang)	Indica	Philippines
W226	H1	M401	Japonica	Philippines
W232	H1	C71	Japonica	Viet Nam
W251	H1	RUBIO	Japonica	Philippines
W261	H1	Ginga	Intermediate	Japan
W273	H1	Anambae_ndanggalasi	Japonica	Indonesia
W281	H1	Sholay	Japonica	Pakistan
W283	H1	Daegujo	Japonica	Republic of Korea
W288	H1	Dourado_Precoce	Japonica	Brazil
W290	H1	Aichi_Asahi	Japonica	Japan
W305	H1	AKITAKOMACHI	Japonica	Japan
W319	H1	Guangkexiangnuo	Japonica	Guangxi
W324	H1	Zimangfeie	Japonica	Guizhou
W325	H1	Guantuibaihe	Japonica	Guizhou
W326	H1	Haolvguangnian	Japonica	Guizhou
W327	H1	JinghuB	Japonica	Anhui
W328	H1	Sibeitichao6	Intermediate	Beijing
W329	H1	GPNO_5055	Japonica	United States
C001	H2	Sadu-cho	Indica	Philippines
C006	H2	Shan-Huang_Zhan-2-1_	Indica	China
C007	H2	Shan-Huang_Zhan-2-2_	Indica	India
C009	H2	MOROBEREKAN	Indica	United States
C019	H2	Aijiaonante	Indica	Guangdong
C020	H2	Guangluai-4-1	Indica	Hunan
C021	H2	xiangaizao10	Indica	Unknown
C022	H2	JinnanteB	Indica	Hunan
C024	H2	zhenshan97B-1	Indica	Jiangxi
C025	H2	Qingsiai16B	Indica	Guangdong
C033	H2	Lucaihao	Indica	Fujian
C036	H2	Shufeng101	Indica	Sichuan
C037	H2	Chengduai3hao	Indica	Sichuan
C038	H2	Sankecui	Indica	Hunan
C039	H2	Gongju73	Indica	Yunnan
C040	H2	Jiabala	Indica	Xizang
C041	H2	Taishannuo	Indica	Guangdong
C042	H2	Guichao2hao	Indica	Guangdong
C043	H2	Huke3hao	Indica	Shanghai
C044	H2	Teqingxuanhui	Indica	Unknown
C045	H2	Huangsiguizhan	Indica	Guangdong
C047	H2	Hanmadao-2	Indica	Taiwan
C053	H2	Momi	Indica	Guangxi
C055	H2	Sanbaili	Indica	Hunan
C058	H2	Liusha1hao	Indica	Guangxi; China
C059	H2	Bawangbian1	Indica	Hubei
C060	H2	Dongtingwanxian	Indica	Hunan
C061	H2	Yangdao2hao	Indica	Jiangsu
C062	H2	WH62	Indica	Henan
C065	H2	Hongwan1hao	Indica	Fujian
C066	H2	Liushizao	Indica	Sichuan
C068	H2	Taizhongxianxuan2	Indica	Taiwan
C069	H2	Dangyu5hao	Indica	Anhui
C073	H2	Esiniu	Indica	Guangdong
C076	H2	Benbanggu-1	Indica	Sichuan
C077	H2	Benbanggu-2	Indica	Yunnan
C078	H2	Qitoubaigu	Indica	Yunnan
C080	H2	Hanmadao-1	Indica	Henan
C081	H2	Heidu4	Indica	Guangdong
C088	H2	Nangaogu-2	Indica	Jiangsu
C090	H2	Sanlicun	Indica	Shanxi
C091	H2	Meihuanuo-1	Indica	Sichuan
C092	H2	Meihuanuo-2	Indica	Yunnan
C094	H2	Menjiagao1	Indica	Hainan
C095	H2	Xiaohonggu	Indica	Yunnan
C096	H2	Jinxibai-1	Indica	Jiangxi
C098	H2	Hongainuo	Indica	Guangxi
C099	H2	WH099	Indica	Guangxi
C100	H2	WH100	Indica	Hubei
C102	H2	Qiyuexian	Indica	Guangxi
C104	H2	Mamagu-1	Indica	Sichuan
C105	H2	WH105	Indica	Yunnan
C107	H2	Mowanggunei-2	Indica	Yunnan
C108	H2	Mamagu-2	Indica	Sichuan
C110	H2	Xianggu	Indica	Yunnan
C112	H2	Jinnante43B	Indica	Hunan
C113	H2	Xiangzaoxian7hao	Indica	Hunan
C114	H2	80B	Indica	Hunan
C115	H2	WH115	Indica	Hunan
C121	H2	XiangaiB	Indica	Jiangxi
C122	H2	Aituogu151	Indica	Sichuan
C124	H2	menjiading2	Indica	Hainan
C125	H2	Jiefangxian	Indica	Jiangxi
C127	H2	Baikehualuo	Indica	Guangdong
C128	H2	Liuyezhan	Indica	Hubei
C129	H2	Aihechi	Indica	Jiangxi
C131	H2	Xuanenchangtan	Indica	Hubei
C132	H2	Jinzhinuo	Indica	Yunnan
C135	H2	Xibaizhan	Indica	Sichuan
C136	H2	Zegu	Indica	Guizhou
C139	H2	WH139	Indica	Yunnan
C141	H2	Nangaogu-1	Indica	Yunnan
C142	H2	Mowanggunei-1	Indica	Yunnan
C143	H2	Qitougu	Indica	Yunnan
C145	H2	Zhenshan97B	Indica	Zhejiang
C147	H2	Minghui63	Indica	Unknown
C151	H2	Nanjing11	Indica	Jiangsu
C155	H2	Erjiunan1hao	Indica	Zhejiang
C156	H2	ChaoyangyihaoB	Indica	Hunan
C157	H2	L301B	Indica	Hunan
C158	H2	Guangluai15	Indica	Guangxi
C159	H2	ZhuzhenB	Indica	Hunan
C161	H2	Gzhenshan97B	Indica	Sichuan
C165	H2	Nanjing11-2	Indica	Jiangsu
C166	H2	Gui630	Indica	Unknown
C167	H2	76--1	Indica	Unknown
C168	H2	Xugunuo	Indica	Hunan
C173	H2	Aimakang	Indica	Sichuan
C175	H2	Zhengxian232	Indica	Jiangsu
C176	H2	Chenwan3hao	Indica	Hunan
C178	H2	Aimi	Indica	Jiangxi
C180	H2	Wanlixian	Indica	Hunan
C182	H2	Hengxianliangchun	Indica	Guangxi
C183	H2	Leihuozhan	Indica	Anhui
C184	H2	Baikezaohe	Indica	Hunan
C190	H2	Xiangdao	Indica	Henan
C191	H2	Younian	Indica	Guizhou
C192	H2	Wukezhan	Indica	Fujian
C193	H2	Zhongnong4hao	Indica	Sichuan
C194	H2	Minbeiwanxian	Indica	Fujian
C197	H2	Maweinian	Indica	Guizhou
C200	H2	Biwusheng	Indica	Yunnan
C201	H2	Yizhixiang	Indica	Fujian
C202	H2	Xiaobaimi	Indica	Guizhou
C203	H2	Zaoxian240	Indica	Anhui
W009	H2	BERLIN	Indica	Costa Rica
W023	H2	Warrangal_Culture_1252	Indica	India
W026	H2	Won_Son_Zo_No._11	Indica	Korea
W029	H2	Ai_Chueh_Ta_Pai_Ku	Indica	Taiwan
W030	H2	Thang_10	Indica	Vietnam
W031	H2	Sipirasikkam	Indica	Indonesia
W032	H2	TJ	Indica	Guyana
W033	H2	PD_46	Indica	Sri Lanka
W035	H2	K8C-263-3	Indica	Suriname
W036	H2	Chun_118-33	Indica	China
W037	H2	Manga_Kely_694	Indica	Madagascar
W039	H2	Nam_Dawk_Mai	Indica	Thailand
W042	H2	Red	Indica	Pakistan
W043	H2	Dichroa_Alef_Uslkij	Indica	Kazakhstan
W054	H2	Toga	Indica	India
W055	H2	Ragasu	Intermediate	Taiwan
W058	H2	Kao_Chio_Lin_Chou	Indica	Taiwan
W066	H2	IR_238	Indica	Philippines
W071	H2	AKP_4	Indica	India
W074	H2	TAINUNG_45	Indica	Taiwan
W075	H2	Sapundali_Local	Indica	India
W078	H2	B805D-MR-16-8-3	Indica	Indonesia
W085	H2	KECHENGNUO_NO._4	Indica	China
W086	H2	4484	Indica	China
W089	H2	Egyptian_Wild_Type	Indica	Turkey
W093	H2	Srav_Prapay	Indica	Cambodia
W101	H2	AMANE	Indica	Sri Lanka
W111	H2	Sereno	Indica	Jamaica
W112	H2	ARC_10633	Indica	India
W114	H2	Heo_Trang	Indica	Vietnam
W124	H2	Kin_Shan_Zim	Indica	China
W126	H2	Pan_Ju	Indica	China
W132	H2	Hsin_Hsing_Pai_Ku	Indica	Taiwan
W133	H2	TD_70	Indica	Thailand
W135	H2	Shimla_Early	Indica	Iraq
W137	H2	CM1;_HAIPONG	Indica	Vietnam
W138	H2	4595	Indica	China
W145	H2	GUYANE_1	Indica	Chad
W146	H2	10340	Indica	Italy
W147	H2	BR11	Indica	Bangladesh
W148	H2	BR24	Indica	India
W149	H2	93072	Indica	China
W150	H2	108S	Indica	Unknown
W151	H2	C418	Indica	China
W153	H2	Chenghui448	Indica	Sichuan
W154	H2	Fengaizhan	Indica	Guangdong
W155	H2	Gang46B	Indica	China
W156	H2	Gumei2hao	Indica	Sichuan
W157	H2	Huajingxian74	Indica	Guangdong
W159	H2	R644	Indica	China
W161	H2	Y134	Indica	China
W163	H2	Yuexiangzhan	Indica	Guangdong
W164	H2	Zaoxian14	Indica	Unknown
W166	H2	Zhongyouzao81	Indica	Zhejiang
W167	H2	Zihui100	Indica	Anhui
W168	H2	Bg90-2	Indica	Brazil
W169	H2	IR72	Indica	Unknown
W171	H2	TKM9	Indica	Philippines
W172	H2	Amo13_(Sana)	Indica	Unknown
W175	H2	Iksan438	Intermediate	Korea
W179	H2	Shwe_Thwe_Yin_Hyv	Indica	Myanmar
W180	H2	Bg300	Indica	Sri Lanka
W181	H2	Bg94-1	Indica	Sri Lanka
W182	H2	CR203	Indica	Viet Nam
W183	H2	OM997	Indica	VietNam
W185	H2	PSB_RC_66	Indica	Philippines
W186	H2	TEQING	Indica	Philippines
W187	H2	IR68552-55-3-2	Indica	Philippines
W189	H2	IR58025B	Indica	Unknown
W190	H2	Dhan4	Indica	India
W191	H2	Pusa_(Basmatil)	Intermediate	China
W194	H2	F6	Indica	Japan
W195	H2	452	Indica	Unknown
W197	H2	Ai-Zi-DAO	Indica	China
W198	H2	Babaomi	Indica	China
W199	H2	Diantun502	Indica	yunnan
W203	H2	Linjintangdao	Indica	Unknown
W204	H2	Mengguandamagu	Indica	Unknown
W205	H2	Pengshantieganzhan	Indica	Unknown
W206	H2	Wumanggaonuo	Indica	Unknown
W210	H2	Khao_Daeng	Indica	Philippines
W211	H2	Basmati370	Indica	Philippines
W212	H2	Bhavani	Indica	India
W213	H2	IR50	Indica	India
W224	H2	BG304	Indica	Sri Lanka
W230	H2	X22	Indica	Viet Nam
W231	H2	X23	Indica	Viet Nam
W233	H2	C70	Indica	Viet Nam
W234	H2	Q5	Indica	Viet Nam
W235	H2	Suiyangnian	Indica	Unknown
W236	H2	Pokhreli	Indica	Philippines
W237	H2	Govnd	Indica	Unknown
W239	H2	ASD18	Indica	India
W240	H2	TGMS29	Indica	India
W242	H2	Ajaya	Indica	India
W243	H2	Dodda	Indica	Unknown
W244	H2	Palung_2	Indica	Philippines
W245	H2	TKM6	Indica	India
W246	H2	RUSTYLATE/Zhong_413	Indica	Unknown
W247	H2	Yenfangghu	Indica	Unknown
W248	H2	Heimichut	Indica	Unknown
W257	H2	Latisai1	Japonica	Unknown
W259	H2	Up15	Indica	Japan
W262	H2	Bintapan	Indica	Philippines
W266	H2	Yunjiang35	Indica	Unknown
W269	H2	IR65600-27-1-2-2	Indica	Philippines
W270	H2	Yetuozai	Indica	Unknown
W272	H2	Tsao_wan_ching	Indica	China
W274	H2	Er_chiu_ching	Indica	China
W276	H2	Pathma_wee	Indica	Sri Lanka
W282	H2	Ma_ba_you_zhan	Indica	China
W291	H2	IR_2071-625-1-252	Indica	Philippines
W294	H2	LABELLE	Intermediate	United States
W295	H2	LEBONNET	Indica	United States
W298	H2	IR_36	Indica	Philippines
W301	H2	IR_64	Indica	Philippines
W310	H2	BRRI_DHAN_29	Indica	Bangladesh
W313	H2	OM_2517	Indica	Viet Nam
W315	H2	CIBOGO	Indica	Indonesia
W317	H2	CIHERANG	Indica	Indonesia
W318	H2	Qiuqianbai	Indica	Anhui
W322	H2	Lengshuinuo	Indica	Yunnan
